# Supplementary material for: Gut bacterial consortium enriched in a biofloc system protects shrimp against Vibrio parahaemolyticus infection
Source: Microbiome. 2023 Oct 19;11:230. doi: 10.1186/s40168-023-01663-2 (PMC10585862; doi:10.1186/s40168-023-01663-2)
Supplement: Supplementary file 3 — Additional file 2: Table S1. The information of shrimp used in this study and their corresponding results. Table S2. The assigned genus, and relative abundance of the significantly enriched OTUs in BFS and enrichment culture from BFS shrimp. Table S3. The informations of isolated strains from shrimp culture system and baterial consortium from BFS shrimp and their identification based on the 16S rRNA gene sequence. Table S4. The top-hit strains of five significantly enriched OTUs and their identification based on the genome sequence. Table S5. The potential probiotic functions of five selected strains. Table S6. The recovery role of synthetic bacterial community on diseased adult shrimp in control group. Table S7. The recovery role of synthetic bacterial community on diseased juvenile shrimp in control group. [file 40168_2023_1663_MOESM2_ESM.xlsx]

## Sheet: Table S1
Table S1 The information of shrimp used in this study and their corresponding results.
Batch		Date of purchase	Size	Source	Application	Corresponding experiment	Corresponding figures
Juvenile shrimp	First	2021.11.08	~3 g	Jiaojiang Farm (Taizhou, Zhejiang)	Different culture modes	Step 1-3 in Figure S1	Figures 1-3, S2-S6, and Table S2-S4
	Second	2022.05.13	~3 g	Maoyang Farm (Ningbo, Zhejiang)	Reproducibility of different culture modes	Reproducibility of Step 1-3 in Figure S1	Figures S11 and S12
Postlarval shrimp	First	2022.05.13	P10	Hainan Haiyi Aquatic Seedlings Co. Ltd. (Wenchang, Hainan)	Gut bacterial consortia addition experiment	Step 4 in Figure S1	Figures 4, S7-S10
	Second	2022.06.21	P10	Hainan Haiyi Aquatic Seedlings Co. Ltd. (Wenchang, Hainan)	Reproducibility of Gut bacterial consortia addition experiment	Reproducibility of Step 4 in Figure S1	Figure S12
	Third	2022.09.10	P10	Hainan CPM Aquatic Puqian Co. Ltd. (Wenchang, Hainan)	Signal strain and synthetic bacterial community addition	Step 6 in Figure S1	Figure 5, Figure S13, and Table S7
	Fourth	2022.10.11	PL26 (~0.25 g)	Hainan CPM Aquatic Puqian Co. Ltd. (Wenchang, Hainan)	SynCom on shrimp health in a long-term culture	Step 6 in Figure S1	Figure 6, Figure S14-S15, and Table S5-S6

## Sheet: Table S2
Table S2 The assigned genus, and relative abundance of the significantly enriched OTUs in BFS and enrichment culture from BFS shrimp.
Number	Enriched OTUs in BFS and EnrichBFS	Assigned genus	Relative abundance (%)
			Shrimp gut from BFS	Water from BFS	EnrichBFS
1	GU061914.1.1412	Paracoccus	39.291±6.009	16.681±10.208	0.443±0.054
2	FM180526.1.1514	Ruegeria	5.521±1.583	2.101±0.918	0.007±0.00003
3	EU143357.1.1387	Microbacterium	2.278±0.892	0.488±0.259	0.130±0.004
4	KU845380.1.1442	Tenacibaculum	1.208±0.529	0.429±0.165	1.904±0.337
5	BBRA01000003.3693.5193	Demequina	0.406±0.284	0.178±0.079	0.005±0.0001

## Sheet: Table S3
Table S3 The informations of isolated strains from shrimp culture system and baterial consortium from BFS shrimp and their identification based on the 16S rRNA gene sequence.
Name	Source	Top-hit strain in Ezcloud database	Culture medium	The number of isolated strains	Similarity (%)	Top-hit taxon
TBW19	Shrimp gut from BFS	Paracoccus caeni MJ17(T)	1/10 2216E/R2A	19	98.51	Proteobacteria; Alphaproteobacteria; Rhodobacterales; Rhodobacteraceae; Paracoccus
TBW6	Shrimp gut from BFS	Paracoccus seriniphilus DSM 14827(T)	1/10 2216E	16	99.53
RBB26	Shrimp gut/Water from BFS	Paracoccus homiensis DD-R11(T)	1/10 2216E/R2A	15	99.63
CW3	Shrimp gut from WES	Paracoccus fistulariae KCTC 22803(T)	1/10 2216E	6	97.64
C6	Shrimp gut from WES	Paracoccus zhejiangensis J6(T)	R2A	3	97.92
HBG6	Shrimp gut from BFS	Paracoccus amoyensis 44868(T)	1/2 2216E	2	98.75
HBG21	Shrimp gut from BFS	Paracoccus aurantiacus TK008(T)	R2A	1	99.37
BW15	Shrimp gut from BFS	Paracoccus siganidrum M26(T)	1/10 2216E	1	99.23
TCW20	Shrimp gut from WES/BFS/ baterial consortium	Ruegeria profundi ZGT108(T)	1/10 2216E/1/2 2216E/R2A	60	99.41	Proteobacteria; Alphaproteobacteria; Rhodobacterales; Rhodobacteraceae; Ruegeria
R112	Shrimp gut from WES/BFS	Ruegeria arenilitoris CECT 8715(T)	1/2 2216E/R2A	22	100
R47	Shrimp gut from BFS	Ruegeria atlantica CECT 4292(T)	1/2 2216E/R2A	3	99.45
TCW23	Water from WES	CP045384_s THAF33(T)	1/10 2216E	2	99.03
A3-8	Shrimp gut from BFS	Ruegeria mobilis DSM 23403(T)	R2A	2	99.85
E68	Shrimp gut from WES	Ruegeria pomeroyi DSS-3(T)	1/2 2216E	1	98.94
HBG41	Baterial consortium	Microbacterium sp. LAM7116(T)	1/2 2216E/R2A	12	98.29	Actinobacteria; Actinomycetia; Microbacteriales; Microbacteriaceae; Microbacterium
TCG9	Shrimp gut from WES/BFS	Microbacterium aquimaris JS54-2(T)	1/10 2216E/R2A	8	99.75
HBG45	Shrimp gut from BFS	Microbacterium aurantiacum IFO 15234(T)	1/10 2216E/R2A	7	99.29
M3-5	Shrimp gut from BFS	Microbacterium kitamiense Kitami C2(T)	1/10 2216E	6	100
RBG45	Shrimp gut from BFS	Microbacterium binotii CIP 101303(T)	R2A	5	98.1
ROCW21	Water from WES	Microbacterium schleiferi IFO 15075(T)	1/10 2216E	5	99.61
RBB28	Shrimp gut from BFS	Microbacterium chocolatum IFO 3758(T)	R2A	4	98.99
R21	Shrimp gut from BFS	Microbacterium awajiense YM13-414 (T)	R2A	3	99.36
BG7	Shrimp gut from BFS	Microbacterium testaceum NBRC 12675(T)	1/10 2216E	3	97.99
ROCW7	Water from WES	Microbacterium fluvii YSL3-15(T)	R2A	2	98.72	Actinobacteria;Actinomycetia;Microbacteriales;Microbacteriaceae;Microbacterium
ROBB12	Shrimp gut from BFS	Microbacterium koreense JS53-2(T)	R2A	2	99.87	Actinobacteria;Actinomycetia;Microbacteriales;Microbacteriaceae;Microbacterium
RBG39	Shrimp gut from BFS	Microbacterium lacticum DSM 20427(T)	R2A	1	98.66	Actinobacteria;Actinomycetia;Microbacteriales;Microbacteriaceae;Microbacterium
CW9	Water from WES	Microbacterium liquefaciens DSM 20638(T)	1/10 2216E	1	99.5	Actinobacteria;Actinomycetia;Microbacteriales;Microbacteriaceae;Microbacterium
HBG23	Shrimp gut from BFS/Water from WES/baterial consortium	Tenacibaculum lutimaris DSM 16505(T)	1/2 2216E	10	98.67	Bacteroidetes; Flavobacteriia; Flavobacteriales; Flavobacteriaceae; Tenacibaculum
BW27	Shrimp gut/Water from WES	Tenacibaculum mesophilum DSM 137649(T)	1/10 2216E	7	99.9
CG20	Shrimp gut from WES	Tenacibaculum aestuarii SMK-4	1/10 2216E	1	97.85
TCG4	Shrimp gut from WES	Demequina globuliformis NBRC 106266(T)	1/10 2216E/R2A	17	99.53	Actinobacteria; Actinomycetia; Demequinales; Demequinaceae; Demequina
V449	Shrimp gut from WES	Demequina pelophila NBRC 109393(T)	1/10 2216E/R2A	3	98.8
				250

## Sheet: Table S4
Table S4 The top-hit strains of five significantly enriched OTUs and their identification based on the genome sequence.
Number	Enriched OTUs in BFS or different media	Corresponding strains	V4 vegion similarity (%)	Strain identification based on the genome sequence
				The most similar type strain	dDDH (%)	ANI (%)	G+C content difference (%)	Tetra	Conclusion
1	GU061914.1.1412	Paracoccus sp. RBB26	100	Paracoccus homiensis DSM 17862	29.4	77.98	0.08	0.96565	Potential new species
2	FM180526.1.1514	Ruegeria sp. TCW20	99.75	Ruegeria haliotis B1Z28	33.2	78.25	0.94	0.97098	Potential new species
3	EU143357.1.1387	Microbacterium sp. HBG41	100	Microbacterium gallinarum Sa1CUA4	14.5	76.17	4.12	0.93902	Potential new species
4	KU845380.1.1442	Tenacibaculum sp. HBG23	99.29	Tenacibaculum lutimaris DSM 16505	66.1	89.47	0.62	0.9953	Potential new species
5	BBRA01000003.3693.5193	Demequina sp. TCG4	99.27	Demequina globuliformis NBRC 106266	69.1	83.97	0.39	0.99205	Potential new species

## Sheet: Table S5
Table S5 The potential probiotic functions of five selected strains.
Number	Corresponding strains	The potential probiotic functions of corresponding strains
		Protease	Cellulase	Amylase	Biofilm	Acid-producing ability	Siderophore production	Antagonistic pathogenic bacteria
		Halo diameter (cm)			OD590nm
1	Paracoccus sp. RBB26	2.2±0.17	0.72±0.10	1.62±0.03	4.60±0.27	-	-	-
2	Ruegeria sp. TCW20	1.9±0.10	1.4±0.19	1.4±08.24	1.76±0.14	-	-	-
3	Microbacterium sp. HBG41	2.0±0.45	-	1.67±0.07	3.43±0.41	-	-	-
4	Tenacibaculum sp. HBG23	2.5±0.15	-	-	4.84±0.25	-	-	-
5	Demequina sp. TCG4	1.9±0.12	-	-	5.00±0.31	-	-	-
6	Mixed five strains	Undetected	Undetected	Undetected	14.7±1.32	Undetected	Undetected	Undetected

## Sheet: Table S6
Table S6 The recovery role of synthetic bacterial community on diseased adult shrimp in control group.
Group	Day 0	Day 3	Day 6	Day 8
Group	Initial numbers	Survival numbers	Survival numbers	Survival numbers
CK1	20 (10)	14 (7)	9 (3)	7 (2)
CK2	20 (10)	13 (6)	9 (5)	6 (2)
CK3	20 (10)	12 (6)	8 (4)	4 (1)
SynComBFS1	20 (10)	16 (5)	17 (3)	17 (1)
SynComBFS2	20 (10)	17 (5)	16 (5)	16 (2)
SynComBFS3	20 (10)	18 (6)	14 (3)	14 (1)
EnrichBFS1	20 (10)	17 (5)	16 (1)	16 (1)
EnrichBFS2	20 (10)	17 (5)	15 (2)	15 (1)
EnrichBFS3	20 (10)	16 (6)	15 (2)	15 (1)
Note: Number in the bracket indicates the numbers of diseased shrimp in each tank.

## Sheet: Table S7
Table S7 The recovery role of synthetic bacterial community on diseased juvenile shrimp in control group.
Group	Day 0	Day 1				Day 2				Day 3				Day 4
	Intinal number	Survival number	Survival rate (%)	Diseased number	Diseased ratio (%)	Survival number	Survival rate (%)	Diseased number	Diseased ratio (%)	Survival number	Survival rate (%)	Diseased number	Diseased ratio (%)	Survival number	Survival rate (%)	Diseased number	Diseased ratio (%)
CK1	15	12	80	5	41.6667	5	33.3333	0	0	5	33.3333	1	20	4	26.6667	0	0
CK2	15	13	86.6667	5	38.4615	5	33.3333	2	40	5	33.3333	2	40	4	26.6667	1	25
CK3	15	12	80	4	33.3333	7	46.6667	2	28.5714	7	46.6667	2	28.5714	5	33.3333	0	0
CK4	15	12	80	5	41.6667	6	40	2	33.3333	6	40	2	33.3333	5	33.3333	1	20
CK5	15	12	80	4	33.3333	6	40	1	16.6667	6	40	2	33.3333	5	33.3333	1	20
SynComBFS1	15	13	86.6667	5	38.4615	12	80	2	16.6667	12	80	2	16.6667	12	80	2	16.6667
SynComBFS2	15	12	80	4	33.3333	10	66.6667	1	10	10	66.6667	1	10	10	66.6667	0	0
SynComBFS3	15	14	93.3333	5	35.7143	11	73.3333	4	36.3636	11	73.3333	3	27.2727	11	73.3333	2	18.1818
SynComBFS4	15	14	93.3333	6	42.8571	12	80	3	25	12	80	3	25	12	80	3	25
SynComBFS5	15	13	86.6667	6	46.1538	11	73.3333	3	27.2727	11	73.3333	2	18.1818	11	73.3333	2	18.1818
EnrichBFS1	15	14	93.3333	5	35.7143	11	73.3333	2	18.1818	11	73.3333	2	18.1818	11	73.3333	2	18.1818
EnrichBFS2	15	13	86.6667	5	38.4615	11	73.3333	2	18.1818	11	73.3333	2	18.1818	11	73.3333	2	18.1818
EnrichBFS3	15	14	93.3333	7	50	9	60	1	11.1111	9	60	1	11.1111	9	60	1	11.1111
EnrichBFS4	15	14	93.3333	6	42.8571	11	73.3333	3	27.2727	11	73.3333	2	18.1818	11	73.3333	2	18.1818
EnrichBFS5	15	14	93.3333	7	50	12	80	3	25	12	80	2	16.6667	12	80	2	16.6667
